# Supplementary material for: Cytokine profiles and their correlation with clinical and blood parameters in rheumatoid arthritis and systemic lupus erythematosus
Source: Sci Rep. 2024 Oct 8;14:23475. doi: 10.1038/s41598-024-72564-z (PMC11461704; doi:10.1038/s41598-024-72564-z)
Supplement: Supplementary file 2 — Supplementary Tables. [file 41598_2024_72564_MOESM2_ESM.xlsx]

## Sheet: Table S1
Table S1. Other clinical characteristics, medications and comorbidities of rheumatoid arthritis (RA), systemic lupus erythematosus (SLE) patients and healthy controls (HC)
Feature	HC	RA	SLE	p-value
low_hdl				1.76e-02
No, n (%)	27 (96.4)	17 (70.8)	17 (70.8)
Yes, n (%)	1 (3.6)	7 (29.2)	7 (29.2)
high_ldl				2.53e-01
No, n (%)	16 (57.1)	12 (50.0)	8 (33.3)
Yes, n (%)	12 (42.9)	12 (50.0)	16 (66.7)
hypercholesterolemia				9.33e-02
no, n (%)	14 (50.0)	16 (66.7)	19 (79.2)
yes, n (%)	14 (50.0)	8 (33.3)	5 (20.8)
leukopenia_status				7.64e-01
No, n (%)	24 (85.7)	22 (91.7)	20 (83.3)
Yes, n (%)	4 (14.3)	2 (8.3)	4 (16.7)
lymphopenia_status				3.05e-02
No, n (%)	26 (92.9)	18 (75.0)	15 (62.5)
Yes, n (%)	2 (7.1)	6 (25.0)	9 (37.5)
high_crp				2.1e-01
No, n (%)	22 (84.6)	15 (62.5)	7 (70.0)
Yes, n (%)	4 (15.4)	9 (37.5)	3 (30.0)
high_esr				1.36e-01
No, n (%)	27 (96.4)	19 (79.2)	20 (83.3)
Yes, n (%)	1 (3.6)	5 (20.8)	4 (16.7)
Other diagnostics
other diagnostic and comorbilities				1
no, n (%)	-	13 (54.2)	12 (50.0)
yes, n (%)	-	11 (45.8)	12 (50.0)
hypertension				1
no, n (%)	-	22 (91.7)	22 (91.7)
yes, n (%)	-	2 (8.3)	2 (8.3)
hypotiroidism				7.24e-01
no, n (%)	-	20 (83.3)	18 (75.0)
yes, n (%)	-	4 (16.7)	6 (25.0)
Sjogren syndrome				1
no, n (%)	-	22 (91.7)	21 (87.5)
yes, n (%)	-	2 (8.3)	3 (12.5)
Medications
Methotrexate				8.41e-03
no, n (%)	-	8 (33.3)	18 (75.0)
yes, n (%)	-	16 (66.7)	6 (25.0)
Oral glucocorticoid				2.38e-01
no, n (%)	-	7 (29.2)	12 (50.0)
yes, n (%)	-	17 (70.8)	12 (50.0)
Antimalarial drugs (chloroquine and hydroxychloroquine)				2.75e-04
no, n (%)	-	21 (87.5)	8 (33.3)
yes, n (%)	-	3 (12.5)	16 (66.7)
Azathioprine				1.09e-01
no, n (%)	-	24 (100.0)	20 (83.3)
yes, n (%)	-	0 (0.0)	4 (16.7)
Leflunomide				0.0006
no, n (%)	-	14 (58.3)	24 (100.0)
yes, n (%)	-	10 (41.7)	0 (0.0)

## Sheet: Table S2
Table S2. Median, range and p adjusted values for the multiple comparisons of the 17 cytokines
				p-value multiple comparisons
Cytokine	Median [Range] HC	Median [Range] RA	Median [Range] SLE	RA vs HC	SLE vs HC	RA vs SLE
GM-CSF	6.3 [0.9-56.33]	20.84 [0.9-134.3]	24.37 [3.7-95.09]	0.0005	0.0004	ns
CX3CL1	27.64 [11.35-90.49]	65.87 [11.35-176.2]	55.67 [11.35-121.7]	0.0001	0.0004	ns
IFN-α2	78.43 [1.45-280.2]	141.6 [45.95-406.4]	184.5 [65.3-402]	0.004	0.0003	ns
IL-12p70	0.3 [0.3-10.91]	5.075 [0.3-89.77]	6.935 [0.3-20.43]	0.0097	0.0022	ns
IL-17A	0.35 [0.35-11.32]	2.965 [0.35-16.71]	3.35 [0.35-10.54]	0.0174	0.0033	ns
TNF-α	10.11 [0.35-99.26]	19.93 [6.65-47.71]	23.05 [9.12-64.69]	0.0071	7.05e-06	ns
IL-1β	0.4 [0.4-12.22]	2.62 [0.4-30.27]	2.53 [0.4-11.64]	0.0018	0.0357	ns
MCP-1	264.5 [15.76-897.7]	355.6 [127.4-922.6]	444.2 [187.3-1257]	ns	0.0087	ns
IL-10	0.55 [0.55-92.29]	0.55 [0.55-14.66]	0.55 [0.55-17.75]	ns	0.0376	ns
IL-2	0.5 [0.5-8.72]	1.565 [0.5-39.82]	0.5 [0.5-4.03]	0.003	ns	ns
IFN-γ	0.4 [0.4-8.58]	2.25 [0.4-49.72]	0.4 [0.4-10.87]	0.0064	0.0479	ns
VEGF	13.15 [13.15-187.3]	13.15 [13.15-502.9]	13.15 [13.15-221.1]	ns	ns	0.0132
MDC	608.4 [146.4-1049]	447.8 [139.4-1115]	511.4 [153.7-934.5]	ns	ns	ns
sCD40L	352.3 [2.55-11859]	613.9 [2.55-2069]	478.9 [2.55-6314]	ns	ns	ns
IL-4	2.25 [2.25-2101]	2.25 [2.25-1494]	82.14 [2.25-2443]	ns	ns	ns
IL-6	0.45 [0.45-168.3]	0.45 [0.45-174.2]	0.45 [0.45-280.7]	ns	ns	ns
IL-8	0.2 [0.2-135.1]	0.2 [0.2-124]	0.2 [0.2-158.4]	ns	ns	ns
* The concentrations are reported in pg/mL
